# Supplementary material for: A Review of the Health Benefits of Food Enriched with Kynurenic Acid
Source: Nutrients. 2022 Oct 8;14(19):4182. doi: 10.3390/nu14194182 (PMC9570704; doi:10.3390/nu14194182)
Supplement: Supplementary file 1 [file nutrients-14-04182-s001.zip]

Archive with 1 entries (1 files):
- nutrients-1942370-supplementary.pdf
